# Supplementary material for: Study of the Dielectric and Corona Resistance Properties of PI Films Modified with Fluorene Moiety/Aluminum Sec-Butoxide
Source: Polymers (Basel). 2024 Mar 11;16(6):767. doi: 10.3390/polym16060767 (PMC10975545; doi:10.3390/polym16060767)
Supplement: Supplementary file 1 [file polymers-16-00767-s001.zip]

Archive with 1 entries (1 files):
- polymers-2883120-supplementary.pdf
